# Supplementary material for: Purification and characterization of an isoflavones conjugate hydrolyzing β-glucosidase (ICHG) from Cyamopsis tetragonoloba (guar)
Source: Biochem Biophys Rep. 2019 Aug 8;20:100669. doi: 10.1016/j.bbrep.2019.100669 (PMC6700428; doi:10.1016/j.bbrep.2019.100669)
Supplement: Multimedia component 1 [file mmc1.xml]

<?xml version="1.0" encoding="UTF-8" standalone="no"?><data:data><datasets><author>vidushi.asati@pilani.bits-pilani.ac.in</author><type>0</type><dataset><value>1</value><reason>Data will be made available on request</reason><comments/></dataset></datasets></data:data>
